# Supplementary material for: CDs-Peroxyfluor Conjugation for Ratiometric Fluorescence Detection of Glucose and Shortening Its Detection Time from Reaction Dynamic Perspective
Source: Biosensors (Basel). 2023 Feb 3;13(2):222. doi: 10.3390/bios13020222 (PMC9953814; doi:10.3390/bios13020222)
Supplement: Supplementary file 1 [file biosensors-13-00222-s001.zip]

Archive with 1 entries (1 files):
- biosensors-2187981-supplementary.pdf
